# Supplementary material for: Deep sequencing of the viral phoH gene reveals temporal variation, depth-specific composition, and persistent dominance of the same viral phoH genes in the Sargasso Sea
Source: PeerJ. 2015 Jun 16;3:e997. doi: 10.7717/peerj.997 (PMC4476143; doi:10.7717/peerj.997)
Supplement: Table S3 [file peerj-03-997-s008.xlsx]

## Sheet: Sheet1
Supplemental Table S3: Examples of calculation of interpolated median rank
The examples are for a community with only 7 OTUs
Rank	Abundance	normalized abundance	Cumulative Normalized abundance
1	200	0.363636	0.363636	1.75	<------------	Median rank (see formula)
2	100	0.181818	0.545455
3	50	0.0909091	0.636364
4	50	0.0909091	0.727273			The difference (0.545-0.364)=0.181 needs to be split
5	50	0.0909091	0.818182			The fraction of 0.181 that is needed to reach 0.50 is 0.136/0.181 = 0.751
6	50	0.0909091	0.909091
7	50	0.0909091	1
	550	=Total Abundance
Rank	Abundance	normalized abundance	Cumulative Normalized abundance
0		0	0	0.875	<------------	Median rank (see formula)
1	400	0.571429	0.571429
2	50	0.0714286	0.642857
3	50	0.0714286	0.714286			The difference (0.571-0)=0.571 needs to be split
4	50	0.0714286	0.785714			The fraction of 0.571 that is needed to reach 0.50 is 0.5/0.571 = 0.875
5	50	0.0714286	0.857143
6	50	0.0714286	0.928571
7	50	0.0714286	1
	700	=Total Abundance
Rank	Abundance	normalized abundance	Cumulative Normalized abundance
1	100	0.227273	0.227273
2	90	0.204545	0.431818
3	50	0.113636	0.545455	2.6	<------------	Median rank (see formula)
4	50	0.113636	0.659091
5	50	0.113636	0.772727
6	50	0.113636	0.886364			The difference (0.545-0.432)=0.113 needs to be split
7	50	0.113636	1			The fraction of 0.113 that is needed to reach 0.50 is 0.068/0.113 = 0.602
	440	=Total Abundance
