# Supplementary material for: Deep sequencing of the viral phoH gene reveals temporal variation, depth-specific composition, and persistent dominance of the same viral phoH genes in the Sargasso Sea
Source: PeerJ. 2015 Jun 16;3:e997. doi: 10.7717/peerj.997 (PMC4476143; doi:10.7717/peerj.997)
Supplement: Table S4 [file peerj-03-997-s009.xlsx]

## Sheet: Sheet1
Supplemental Table S4: Bray-Curtis dissimilarities (basis for Figure 3)
	08Sep_0m	08Sep_1000m	08Sep_100m	08Sep_120m	08Sep_140m	08Sep_160m	08Sep_180m	08Sep_200m	08Sep_20m	08Sep_300m	08Sep_400m	08Sep_40m	08Sep_500m	08Sep_600m	08Sep_60m	08Sep_700m	08Sep_800m	08Sep_80m	08Sep_900m	10Mar_0m	10Mar_100m	10Mar_120m	10Mar_140m	10Mar_160m	10Mar_200m	10Mar_20m	10Mar_250m	10Mar_300m	10Mar_400m	10Mar_40m	10Mar_60m	10Mar_80m	10Sep_0m	10Sep_100m	10Sep_120m	10Sep_140m	10Sep_160m	10Sep_200m	10Sep_20m	10Sep_250m	10Sep_300m	10Sep_400m	10Sep_40m	10Sep_60m	10Sep_80m	11Mar_0m	11Mar_1000m	11Mar_100m	11Mar_120m
08Sep_0m	0	0.996045	0.867081	0.934099	0.89141	0.910931	0.894421	0.901588	0.494535	0.923972	0.925814	0.733702	0.920678	0.937083	0.743123	0.922242	0.936087	0.830467	0.988599	0.737761	0.811315	0.78977	0.780191	0.795887	0.820688	0.764583	0.84684	0.892808	0.918203	0.75366	0.728818	0.7859	0.742894	0.860039	0.858008	0.892393	0.906297	0.897706	0.822701	0.904864	0.902018	0.887781	0.833194	0.864681	0.840266	0.804072	0.999898	0.890331	0.889491
08Sep_1000m	0.996045	0	0.727809	0.702062	0.745613	0.667671	0.684922	0.670512	0.825785	0.764712	0.815583	0.701128	0.646668	0.892346	0.751619	0.793183	0.699822	0.686541	0.926185	0.767693	0.673412	0.719971	0.672686	0.714433	0.70313	0.722296	0.742333	0.824393	0.920685	0.756675	0.926538	0.742789	0.995062	0.802798	0.702512	0.766253	0.752402	0.702309	0.999674	0.684643	0.766759	0.850577	0.69734	0.870105	0.828936	0.686171	0.569114	0.671124	0.672624
08Sep_100m	0.867081	0.727809	0	0.46271	0.400055	0.460462	0.446006	0.433504	0.589704	0.567595	0.581271	0.454618	0.500152	0.695899	0.402925	0.564494	0.540457	0.257067	0.818654	0.432594	0.418935	0.380538	0.390231	0.390827	0.384626	0.385522	0.444508	0.636088	0.683433	0.446292	0.635733	0.414784	0.958165	0.427075	0.376302	0.469632	0.496767	0.478141	0.999674	0.475268	0.466176	0.554369	0.479971	0.745028	0.498645	0.393747	0.976983	0.419775	0.438997
08Sep_120m	0.934099	0.702062	0.46271	0	0.278369	0.338304	0.307366	0.348262	0.736253	0.503432	0.473449	0.57064	0.358466	0.554684	0.541978	0.462628	0.48117	0.521812	0.649241	0.484843	0.366306	0.431682	0.454504	0.408914	0.330285	0.454935	0.378958	0.544966	0.589236	0.495698	0.691421	0.415977	0.97444	0.425889	0.328925	0.407593	0.39135	0.395285	0.999674	0.349058	0.395686	0.479066	0.523276	0.795328	0.620056	0.430364	0.974496	0.34036	0.387338
08Sep_140m	0.89141	0.745613	0.400055	0.278369	0	0.249419	0.260454	0.215172	0.599715	0.377902	0.313128	0.454115	0.286368	0.42714	0.437523	0.288633	0.424138	0.459422	0.605226	0.373024	0.319435	0.315482	0.349143	0.33417	0.21763	0.38413	0.191474	0.39722	0.455905	0.39345	0.570905	0.328091	0.962901	0.234904	0.260583	0.239898	0.298796	0.303319	0.999674	0.29057	0.237985	0.329201	0.509281	0.765377	0.531057	0.317822	0.973752	0.228631	0.27731
08Sep_160m	0.910931	0.667671	0.460462	0.338304	0.249419	0	0.24023	0.0973778	0.632963	0.378947	0.257047	0.436808	0.110998	0.464576	0.440726	0.272373	0.380277	0.483889	0.588143	0.422344	0.278194	0.356231	0.311173	0.359898	0.209384	0.395887	0.189341	0.352111	0.426703	0.475984	0.598377	0.378813	0.959147	0.349383	0.241802	0.269989	0.27371	0.262926	0.998875	0.20946	0.237343	0.289053	0.492445	0.766718	0.594724	0.262393	0.969145	0.161511	0.222046
08Sep_180m	0.894421	0.684922	0.446006	0.307366	0.260454	0.24023	0	0.239887	0.657056	0.43972	0.38603	0.504783	0.247072	0.467999	0.469375	0.387332	0.412441	0.417611	0.611011	0.425866	0.280321	0.363135	0.339065	0.339792	0.252768	0.414288	0.275526	0.351902	0.360772	0.440832	0.600837	0.374692	0.963036	0.336681	0.178154	0.223505	0.244176	0.314652	0.999595	0.150684	0.193407	0.301214	0.469617	0.77442	0.553694	0.295654	0.972943	0.259988	0.291104
08Sep_200m	0.901588	0.670512	0.433504	0.348262	0.215172	0.0973778	0.239887	0	0.603866	0.356922	0.279204	0.418262	0.151452	0.460624	0.427322	0.281386	0.370468	0.452317	0.57672	0.404645	0.250139	0.328778	0.287706	0.334391	0.193379	0.372118	0.207808	0.372998	0.439411	0.452822	0.589245	0.355739	0.963961	0.325003	0.241583	0.262556	0.278655	0.245035	0.999315	0.2083	0.238983	0.324523	0.477217	0.768467	0.563368	0.264495	0.972703	0.112942	0.177476
08Sep_20m	0.494535	0.825785	0.589704	0.736253	0.599715	0.632963	0.657056	0.603866	0	0.701898	0.672419	0.382775	0.660915	0.833375	0.400246	0.656482	0.746886	0.507311	0.944747	0.517287	0.576901	0.515562	0.483208	0.545118	0.512248	0.51878	0.54033	0.711091	0.782819	0.551405	0.646173	0.549389	0.807702	0.566293	0.578678	0.620571	0.667788	0.622489	0.85273	0.674123	0.611076	0.61916	0.606444	0.747338	0.616333	0.479033	0.98034	0.635171	0.645436
08Sep_300m	0.923972	0.764712	0.567595	0.503432	0.377902	0.378947	0.43972	0.356922	0.701898	0	0.308857	0.635399	0.339603	0.465466	0.589501	0.274532	0.385006	0.625349	0.544925	0.513356	0.444272	0.487254	0.506771	0.486269	0.418501	0.524366	0.372098	0.461211	0.438101	0.556152	0.665294	0.464235	0.964878	0.428246	0.433222	0.366871	0.400517	0.430808	0.999441	0.368927	0.332022	0.445233	0.618168	0.785348	0.617814	0.473884	0.725842	0.382459	0.418111
08Sep_400m	0.925814	0.815583	0.581271	0.473449	0.313128	0.257047	0.38603	0.279204	0.672419	0.308857	0	0.57391	0.21154	0.335448	0.557172	0.176229	0.360347	0.626782	0.447443	0.512122	0.462431	0.47254	0.485651	0.503086	0.358316	0.517227	0.242071	0.339378	0.344837	0.550817	0.608483	0.476306	0.969518	0.355341	0.393447	0.282738	0.321265	0.371898	0.999674	0.313186	0.258318	0.302423	0.641659	0.793851	0.605776	0.406008	0.960102	0.346889	0.392667
08Sep_40m	0.733702	0.701128	0.454618	0.57064	0.454115	0.436808	0.504783	0.418262	0.382775	0.635399	0.57391	0	0.470656	0.739547	0.290951	0.560705	0.611196	0.324446	0.891027	0.482243	0.449871	0.394961	0.371718	0.433775	0.387239	0.453353	0.435947	0.652944	0.752327	0.470031	0.647219	0.486719	0.89502	0.484342	0.433269	0.523175	0.589117	0.494138	0.912408	0.521859	0.527474	0.54954	0.49201	0.74379	0.5908	0.349091	0.983607	0.429338	0.449192
08Sep_500m	0.920678	0.646668	0.500152	0.358466	0.286368	0.110998	0.247072	0.151452	0.660915	0.339603	0.21154	0.470656	0	0.411776	0.476854	0.22339	0.316527	0.517039	0.535124	0.456691	0.32935	0.393863	0.352607	0.400549	0.248195	0.429363	0.221189	0.327381	0.401528	0.514507	0.625554	0.416259	0.967104	0.38699	0.274204	0.278379	0.277534	0.263633	0.999674	0.193652	0.238835	0.314995	0.526945	0.78943	0.630951	0.288936	0.947414	0.233163	0.291811
08Sep_600m	0.937083	0.892346	0.695899	0.554684	0.42714	0.464576	0.467999	0.460624	0.833375	0.465466	0.335448	0.739547	0.411776	0	0.71863	0.344847	0.493477	0.729713	0.492501	0.654041	0.569861	0.610841	0.637474	0.622013	0.519049	0.666026	0.455593	0.394172	0.416153	0.63891	0.674097	0.606315	0.978457	0.454472	0.500973	0.357635	0.376969	0.554247	0.999674	0.385694	0.395662	0.41065	0.728884	0.856473	0.671682	0.601775	0.959361	0.474999	0.500994
08Sep_60m	0.743123	0.751619	0.402925	0.541978	0.437523	0.440726	0.469375	0.427322	0.400246	0.589501	0.557172	0.290951	0.476854	0.71863	0	0.537474	0.567498	0.358403	0.831433	0.338721	0.35446	0.309471	0.284883	0.334909	0.312443	0.301821	0.375132	0.581188	0.663488	0.366914	0.512054	0.342261	0.842697	0.442142	0.387622	0.472139	0.491948	0.443583	0.883747	0.48594	0.467608	0.491393	0.415413	0.670241	0.468807	0.323558	0.978209	0.457872	0.471033
08Sep_700m	0.922242	0.793183	0.564494	0.462628	0.288633	0.272373	0.387332	0.281386	0.656482	0.274532	0.176229	0.560705	0.22339	0.344847	0.537474	0	0.403625	0.607408	0.53001	0.493113	0.445567	0.45667	0.469218	0.490196	0.338373	0.497977	0.274558	0.356132	0.400622	0.527213	0.628242	0.461026	0.96254	0.326203	0.374374	0.27675	0.336368	0.377667	0.999674	0.321182	0.268756	0.329138	0.628882	0.790891	0.598171	0.426157	0.89192	0.33068	0.378101
08Sep_800m	0.936087	0.699822	0.540457	0.48117	0.424138	0.380277	0.412441	0.370468	0.746886	0.385006	0.360347	0.611196	0.316527	0.493477	0.567498	0.403625	0	0.589758	0.354019	0.513749	0.441992	0.457265	0.477756	0.455214	0.432057	0.490651	0.42437	0.530322	0.500723	0.538249	0.681352	0.478259	0.968133	0.522152	0.433484	0.426162	0.406152	0.414829	0.999674	0.351037	0.395705	0.536774	0.572961	0.807195	0.652943	0.436682	0.948067	0.396246	0.412769
08Sep_80m	0.830467	0.686541	0.257067	0.521812	0.459422	0.483889	0.417611	0.452317	0.507311	0.625349	0.626782	0.324446	0.517039	0.729713	0.358403	0.607408	0.589758	0	0.869463	0.471863	0.403801	0.397985	0.373889	0.414538	0.40124	0.413476	0.469042	0.648069	0.694248	0.453302	0.669882	0.460195	0.947881	0.458039	0.342833	0.457195	0.536484	0.528666	0.97548	0.446715	0.480133	0.546749	0.459531	0.742577	0.509719	0.361628	0.975018	0.421224	0.422943
08Sep_900m	0.988599	0.926185	0.818654	0.649241	0.605226	0.588143	0.611011	0.57672	0.944747	0.544925	0.447443	0.891027	0.535124	0.492501	0.831433	0.53001	0.354019	0.869463	0	0.752519	0.677655	0.740002	0.758419	0.732373	0.643214	0.769636	0.610762	0.517668	0.495558	0.775073	0.739666	0.711434	0.998821	0.635138	0.637408	0.577047	0.514687	0.588183	0.999674	0.545004	0.559525	0.611829	0.828155	0.922823	0.803625	0.718238	0.947864	0.606018	0.628627
10Mar_0m	0.737761	0.767693	0.432594	0.484843	0.373024	0.422344	0.425866	0.404645	0.517287	0.513356	0.512122	0.482243	0.456691	0.654041	0.338721	0.493113	0.513749	0.471863	0.752519	0	0.232551	0.159459	0.258894	0.158008	0.30202	0.157021	0.328669	0.567196	0.598991	0.141886	0.303231	0.12948	0.72416	0.392788	0.348553	0.409088	0.435348	0.418165	0.774347	0.446161	0.396729	0.465662	0.291425	0.525659	0.509117	0.32888	0.975684	0.394313	0.412606
10Mar_100m	0.811315	0.673412	0.418935	0.366306	0.319435	0.278194	0.280321	0.250139	0.576901	0.444272	0.462431	0.449871	0.32935	0.569861	0.35446	0.445567	0.441992	0.403801	0.677655	0.232551	0	0.169805	0.17967	0.15633	0.227198	0.2109	0.278714	0.522317	0.549286	0.250664	0.451061	0.17655	0.805908	0.364152	0.246412	0.346923	0.342908	0.341327	0.855608	0.2936	0.332825	0.427751	0.28744	0.60506	0.492775	0.270214	0.973728	0.229784	0.226607
10Mar_120m	0.78977	0.719971	0.380538	0.431682	0.315482	0.356231	0.363135	0.328778	0.515562	0.487254	0.47254	0.394961	0.393863	0.610841	0.309471	0.45667	0.457265	0.397985	0.740002	0.159459	0.169805	0	0.188993	0.105288	0.236262	0.14828	0.284538	0.530875	0.581445	0.186795	0.371703	0.151521	0.770519	0.349086	0.274707	0.36692	0.412944	0.365455	0.822328	0.376768	0.370461	0.434294	0.276822	0.571111	0.4688	0.257134	0.974498	0.316357	0.33137
10Mar_140m	0.780191	0.672686	0.390231	0.454504	0.349143	0.311173	0.339065	0.287706	0.483208	0.506771	0.485651	0.371718	0.352607	0.637474	0.284883	0.469218	0.477756	0.373889	0.758419	0.258894	0.17967	0.188993	0	0.202403	0.233455	0.197497	0.306729	0.514165	0.586431	0.285618	0.406899	0.243383	0.833162	0.3822	0.2793	0.394999	0.408101	0.37001	0.887955	0.35551	0.374806	0.420821	0.30696	0.634797	0.460465	0.206466	0.963552	0.300643	0.309818
10Mar_160m	0.795887	0.714433	0.390827	0.408914	0.33417	0.359898	0.339792	0.334391	0.545118	0.486269	0.503086	0.433775	0.400549	0.622013	0.334909	0.490196	0.455214	0.414538	0.732373	0.158008	0.15633	0.105288	0.202403	0	0.236331	0.175586	0.314832	0.545542	0.589762	0.203459	0.37715	0.129177	0.756182	0.38242	0.263826	0.383834	0.400296	0.369646	0.805452	0.363755	0.371765	0.448401	0.252689	0.552836	0.496116	0.269645	0.975032	0.317392	0.3344
10Mar_200m	0.820688	0.70313	0.384626	0.330285	0.21763	0.209384	0.252768	0.193379	0.512248	0.418501	0.358316	0.387239	0.248195	0.519049	0.312443	0.338373	0.432057	0.40124	0.643214	0.30202	0.227198	0.236262	0.233455	0.236331	0	0.297009	0.169962	0.386776	0.476183	0.361604	0.520724	0.273935	0.900143	0.277859	0.191178	0.294282	0.311146	0.250803	0.948874	0.263655	0.264973	0.290901	0.400281	0.708187	0.494259	0.204095	0.9747	0.222718	0.273906
10Mar_20m	0.764583	0.722296	0.385522	0.454935	0.38413	0.395887	0.414288	0.372118	0.51878	0.524366	0.517227	0.453353	0.429363	0.666026	0.301821	0.497977	0.490651	0.413476	0.769636	0.157021	0.2109	0.14828	0.197497	0.175586	0.297009	0	0.340168	0.570652	0.606846	0.186928	0.351312	0.16752	0.762244	0.415917	0.345847	0.413156	0.442424	0.397425	0.814974	0.417173	0.412869	0.483068	0.283748	0.567547	0.49645	0.303799	0.974496	0.3794	0.393377
10Mar_250m	0.84684	0.742333	0.444508	0.378958	0.191474	0.189341	0.275526	0.207808	0.54033	0.372098	0.242071	0.435947	0.221189	0.455593	0.375132	0.274558	0.42437	0.469042	0.610762	0.328669	0.278714	0.284538	0.306729	0.314832	0.169962	0.340168	0	0.362519	0.434432	0.362722	0.529357	0.29966	0.907169	0.285335	0.248472	0.227159	0.279095	0.270273	0.958164	0.276933	0.221817	0.264399	0.457044	0.720467	0.509827	0.236738	0.97103	0.237504	0.285825
10Mar_300m	0.892808	0.824393	0.636088	0.544966	0.39722	0.352111	0.351902	0.372998	0.711091	0.461211	0.339378	0.652944	0.327381	0.394172	0.581188	0.356132	0.530322	0.648069	0.517668	0.567196	0.522317	0.530875	0.514165	0.545542	0.386776	0.570652	0.362519	0	0.289619	0.634928	0.575605	0.53941	0.963746	0.423769	0.400547	0.315795	0.329692	0.394628	0.999408	0.320431	0.301389	0.249451	0.699982	0.841484	0.652751	0.446914	0.880645	0.442088	0.502177
10Mar_400m	0.918203	0.920685	0.683433	0.589236	0.455905	0.426703	0.360772	0.439411	0.782819	0.438101	0.344837	0.752327	0.401528	0.416153	0.663488	0.400622	0.500723	0.694248	0.495558	0.598991	0.549286	0.581445	0.586431	0.589762	0.476183	0.606846	0.434432	0.289619	0	0.663933	0.630068	0.57047	0.968098	0.481752	0.448076	0.340195	0.368193	0.46957	0.999674	0.317378	0.296979	0.333928	0.724352	0.844319	0.696033	0.542277	0.97139	0.480116	0.528424
10Mar_40m	0.75366	0.756675	0.446292	0.495698	0.39345	0.475984	0.440832	0.452822	0.551405	0.556152	0.550817	0.470031	0.514507	0.63891	0.366914	0.527213	0.538249	0.453302	0.775073	0.141886	0.250664	0.186795	0.285618	0.203459	0.361604	0.186928	0.362722	0.634928	0.663933	0	0.336611	0.184161	0.712811	0.418146	0.386575	0.417298	0.452062	0.478642	0.760886	0.452798	0.44293	0.538498	0.262651	0.518494	0.478183	0.378921	0.976864	0.414309	0.394295
10Mar_60m	0.728818	0.926538	0.635733	0.691421	0.570905	0.598377	0.600837	0.589245	0.646173	0.665294	0.608483	0.647219	0.625554	0.674097	0.512054	0.628242	0.681352	0.669882	0.739666	0.303231	0.451061	0.371703	0.406899	0.37715	0.520724	0.351312	0.529357	0.575605	0.630068	0.336611	0	0.367779	0.626324	0.535168	0.554086	0.580946	0.584654	0.602876	0.733865	0.629143	0.570594	0.56363	0.360802	0.494184	0.5939	0.5303	0.97833	0.597591	0.599684
10Mar_80m	0.7859	0.742789	0.414784	0.415977	0.328091	0.378813	0.374692	0.355739	0.549389	0.464235	0.476306	0.486719	0.416259	0.606315	0.342261	0.461026	0.478259	0.460195	0.711434	0.12948	0.17655	0.151521	0.243383	0.129177	0.273935	0.16752	0.29966	0.53941	0.57047	0.184161	0.367779	0	0.748576	0.36702	0.31299	0.359101	0.390119	0.380722	0.795082	0.392597	0.362931	0.449662	0.280565	0.543395	0.502105	0.328858	0.974496	0.340286	0.351484
10Sep_0m	0.742894	0.995062	0.958165	0.97444	0.962901	0.959147	0.963036	0.963961	0.807702	0.964878	0.969518	0.89502	0.967104	0.978457	0.842697	0.96254	0.968133	0.947881	0.998821	0.72416	0.805908	0.770519	0.833162	0.756182	0.900143	0.762244	0.907169	0.963746	0.968098	0.712811	0.626324	0.748576	0	0.941969	0.93605	0.955715	0.947451	0.94577	0.582003	0.953902	0.945413	0.936335	0.595184	0.411628	0.911485	0.908648	0.999327	0.943078	0.938481
10Sep_100m	0.860039	0.802798	0.427075	0.425889	0.234904	0.349383	0.336681	0.325003	0.566293	0.428246	0.355341	0.484342	0.38699	0.454472	0.442142	0.326203	0.522152	0.458039	0.635138	0.392788	0.364152	0.349086	0.3822	0.38242	0.277859	0.415917	0.285335	0.423769	0.481752	0.418146	0.535168	0.36702	0.941969	0	0.248407	0.26522	0.31365	0.384995	0.998124	0.36293	0.283327	0.32215	0.531922	0.700224	0.387024	0.358188	0.974393	0.305617	0.330074
10Sep_120m	0.858008	0.702512	0.376302	0.328925	0.260583	0.241802	0.178154	0.241583	0.578678	0.433222	0.393447	0.433269	0.274204	0.500973	0.387622	0.374374	0.433484	0.342833	0.637408	0.348553	0.246412	0.274707	0.2793	0.263826	0.191178	0.345847	0.248472	0.400547	0.448076	0.386575	0.554086	0.31299	0.93605	0.248407	0	0.229333	0.258269	0.299765	0.986653	0.207258	0.22591	0.283176	0.4358	0.732983	0.488331	0.24309	0.972356	0.233035	0.262961
10Sep_140m	0.892393	0.766253	0.469632	0.407593	0.239898	0.269989	0.223505	0.262556	0.620571	0.366871	0.282738	0.523175	0.278379	0.357635	0.472139	0.27675	0.426162	0.457195	0.577047	0.409088	0.346923	0.36692	0.394999	0.383834	0.294282	0.413156	0.227159	0.315795	0.340195	0.417298	0.580946	0.359101	0.955715	0.26522	0.229333	0	0.172795	0.336946	0.99935	0.195932	0.156403	0.232683	0.521997	0.748613	0.508993	0.350316	0.969972	0.263659	0.285809
10Sep_160m	0.906297	0.752402	0.496767	0.39135	0.298796	0.27371	0.244176	0.278655	0.667788	0.400517	0.321265	0.589117	0.277534	0.376969	0.491948	0.336368	0.406152	0.536484	0.514687	0.435348	0.342908	0.412944	0.408101	0.400296	0.311146	0.442424	0.279095	0.329692	0.368193	0.452062	0.584654	0.390119	0.947451	0.31365	0.258269	0.172795	0	0.313044	0.998284	0.181756	0.210245	0.284833	0.501825	0.72793	0.528419	0.382589	0.971774	0.295093	0.309593
10Sep_200m	0.897706	0.702309	0.478141	0.395285	0.303319	0.262926	0.314652	0.245035	0.622489	0.430808	0.371898	0.494138	0.263633	0.554247	0.443583	0.377667	0.414829	0.528666	0.588183	0.418165	0.341327	0.365455	0.37001	0.369646	0.250803	0.397425	0.270273	0.394628	0.46957	0.478642	0.602876	0.380722	0.94577	0.384995	0.299765	0.336946	0.313044	0	0.989357	0.306397	0.33879	0.379397	0.508971	0.757018	0.610625	0.324236	0.959143	0.310898	0.358492
10Sep_20m	0.822701	0.999674	0.999674	0.999674	0.999674	0.998875	0.999595	0.999315	0.85273	0.999441	0.999674	0.912408	0.999674	0.999674	0.883747	0.999674	0.999674	0.97548	0.999674	0.774347	0.855608	0.822328	0.887955	0.805452	0.948874	0.814974	0.958164	0.999408	0.999674	0.760886	0.733865	0.795082	0.582003	0.998124	0.986653	0.99935	0.998284	0.989357	0	0.996197	0.999674	0.998759	0.715964	0.629181	0.9488	0.972401	0.999693	0.99859	0.991229
10Sep_250m	0.904864	0.684643	0.475268	0.349058	0.29057	0.20946	0.150684	0.2083	0.674123	0.368927	0.313186	0.521859	0.193652	0.385694	0.48594	0.321182	0.351037	0.446715	0.545004	0.446161	0.2936	0.376768	0.35551	0.363755	0.263655	0.417173	0.276933	0.320431	0.317378	0.452798	0.629143	0.392597	0.953902	0.36293	0.207258	0.195932	0.181756	0.306397	0.996197	0	0.160565	0.281077	0.472114	0.763989	0.554391	0.317322	0.972469	0.241802	0.268106
10Sep_300m	0.902018	0.766759	0.466176	0.395686	0.237985	0.237343	0.193407	0.238983	0.611076	0.332022	0.258318	0.527474	0.238835	0.395662	0.467608	0.268756	0.395705	0.480133	0.559525	0.396729	0.332825	0.370461	0.374806	0.371765	0.264973	0.412869	0.221817	0.301389	0.296979	0.44293	0.570594	0.362931	0.945413	0.283327	0.22591	0.156403	0.210245	0.33879	0.999674	0.160565	0	0.235958	0.51892	0.761916	0.533908	0.336206	0.972046	0.255009	0.310484
10Sep_400m	0.887781	0.850577	0.554369	0.479066	0.329201	0.289053	0.301214	0.324523	0.61916	0.445233	0.302423	0.54954	0.314995	0.41065	0.491393	0.329138	0.536774	0.546749	0.611829	0.465662	0.427751	0.434294	0.420821	0.448401	0.290901	0.483068	0.264399	0.249451	0.333928	0.538498	0.56363	0.449662	0.936335	0.32215	0.283176	0.232683	0.284833	0.379397	0.998759	0.281077	0.235958	0	0.609802	0.763771	0.572092	0.333003	0.971539	0.359389	0.406668
10Sep_40m	0.833194	0.69734	0.479971	0.523276	0.509281	0.492445	0.469617	0.477217	0.606444	0.618168	0.641659	0.49201	0.526945	0.728884	0.415413	0.628882	0.572961	0.459531	0.828155	0.291425	0.28744	0.276822	0.30696	0.252689	0.400281	0.283748	0.457044	0.699982	0.724352	0.262651	0.360802	0.280565	0.595184	0.531922	0.4358	0.521997	0.501825	0.508971	0.715964	0.472114	0.51892	0.609802	0	0.397458	0.514618	0.399574	0.9747	0.448812	0.441085
10Sep_60m	0.864681	0.870105	0.745028	0.795328	0.765377	0.766718	0.77442	0.768467	0.747338	0.785348	0.793851	0.74379	0.78943	0.856473	0.670241	0.790891	0.807195	0.742577	0.922823	0.525659	0.60506	0.571111	0.634797	0.552836	0.708187	0.567547	0.720467	0.841484	0.844319	0.518494	0.494184	0.543395	0.411628	0.700224	0.732983	0.748613	0.72793	0.757018	0.629181	0.763989	0.761916	0.763771	0.397458	0	0.598729	0.731402	0.98105	0.757049	0.756154
10Sep_80m	0.840266	0.828936	0.498645	0.620056	0.531057	0.594724	0.553694	0.563368	0.616333	0.617814	0.605776	0.5908	0.630951	0.671682	0.468807	0.598171	0.652943	0.509719	0.803625	0.509117	0.492775	0.4688	0.460465	0.496116	0.494259	0.49645	0.509827	0.652751	0.696033	0.478183	0.5939	0.502105	0.911485	0.387024	0.488331	0.508993	0.528419	0.610625	0.9488	0.554391	0.533908	0.572092	0.514618	0.598729	0	0.501296	0.977776	0.544154	0.528742
11Mar_0m	0.804072	0.686171	0.393747	0.430364	0.317822	0.262393	0.295654	0.264495	0.479033	0.473884	0.406008	0.349091	0.288936	0.601775	0.323558	0.426157	0.436682	0.361628	0.718238	0.32888	0.270214	0.257134	0.206466	0.269645	0.204095	0.303799	0.236738	0.446914	0.542277	0.378921	0.5303	0.328858	0.908648	0.358188	0.24309	0.350316	0.382589	0.324236	0.972401	0.317322	0.336206	0.333003	0.399574	0.731402	0.501296	0	0.971832	0.288981	0.303805
11Mar_1000m	0.999898	0.569114	0.976983	0.974496	0.973752	0.969145	0.972943	0.972703	0.98034	0.725842	0.960102	0.983607	0.947414	0.959361	0.978209	0.89192	0.948067	0.975018	0.947864	0.975684	0.973728	0.974498	0.963552	0.975032	0.9747	0.974496	0.97103	0.880645	0.97139	0.976864	0.97833	0.974496	0.999327	0.974393	0.972356	0.969972	0.971774	0.959143	0.999693	0.972469	0.972046	0.971539	0.9747	0.98105	0.977776	0.971832	0	0.972689	0.974018
11Mar_100m	0.890331	0.671124	0.419775	0.34036	0.228631	0.161511	0.259988	0.112942	0.635171	0.382459	0.346889	0.429338	0.233163	0.474999	0.457872	0.33068	0.396246	0.421224	0.606018	0.394313	0.229784	0.316357	0.300643	0.317392	0.222718	0.3794	0.237504	0.442088	0.480116	0.414309	0.597591	0.340286	0.943078	0.305617	0.233035	0.263659	0.295093	0.310898	0.99859	0.241802	0.255009	0.359389	0.448812	0.757049	0.544154	0.288981	0.972689	0	0.121885
11Mar_120m	0.889491	0.672624	0.438997	0.387338	0.27731	0.222046	0.291104	0.177476	0.645436	0.418111	0.392667	0.449192	0.291811	0.500994	0.471033	0.378101	0.412769	0.422943	0.628627	0.412606	0.226607	0.33137	0.309818	0.3344	0.273906	0.393377	0.285825	0.502177	0.528424	0.394295	0.599684	0.351484	0.938481	0.330074	0.262961	0.285809	0.309593	0.358492	0.991229	0.268106	0.310484	0.406668	0.441085	0.756154	0.528742	0.303805	0.974018	0.121885	0
11Mar_140m	0.903392	0.670678	0.436507	0.357119	0.259748	0.195561	0.254788	0.153893	0.629651	0.402194	0.378797	0.454132	0.261133	0.514257	0.456413	0.370305	0.424979	0.407222	0.637147	0.407451	0.234321	0.327149	0.295961	0.330651	0.23262	0.376652	0.253	0.454034	0.470617	0.419176	0.611338	0.349399	0.940046	0.315269	0.227891	0.262111	0.307069	0.308317	0.995364	0.24377	0.262738	0.362872	0.451768	0.761036	0.542616	0.281546	0.971685	0.0909501	0.121236
11Mar_160m	0.918728	0.672807	0.487404	0.394048	0.323721	0.231134	0.337046	0.193633	0.698187	0.397406	0.400577	0.504539	0.280751	0.525922	0.527217	0.391686	0.41015	0.480282	0.629045	0.468079	0.288366	0.387581	0.370338	0.391437	0.30897	0.438817	0.313625	0.526554	0.530922	0.473576	0.667322	0.410134	0.948819	0.396956	0.312062	0.340064	0.359961	0.364315	0.996706	0.303144	0.340609	0.440384	0.499681	0.780217	0.599997	0.361191	0.974496	0.147873	0.139954
11Mar_180m	0.898356	0.670739	0.469843	0.375689	0.324797	0.220718	0.246806	0.197347	0.65529	0.425046	0.437063	0.504705	0.291096	0.546377	0.465874	0.433541	0.422323	0.426616	0.634889	0.427073	0.244227	0.365485	0.312794	0.353779	0.264782	0.398865	0.304145	0.452904	0.474965	0.444567	0.618345	0.374333	0.926601	0.379094	0.239941	0.297167	0.307631	0.346764	0.986891	0.223081	0.279717	0.362399	0.446072	0.75307	0.550427	0.300351	0.972922	0.155421	0.116848
11Mar_200m	0.890768	0.676217	0.470919	0.408464	0.360619	0.272561	0.282053	0.23308	0.670564	0.470112	0.463813	0.506983	0.324588	0.571947	0.481454	0.474937	0.422872	0.465815	0.6492	0.439977	0.266307	0.3684	0.337146	0.351154	0.327097	0.41914	0.359853	0.52121	0.564277	0.45401	0.577562	0.381798	0.939694	0.40829	0.294799	0.371996	0.337454	0.362391	0.980661	0.297956	0.368329	0.465422	0.460048	0.758912	0.56398	0.324858	0.973198	0.230616	0.162465
11Mar_20m	0.851839	0.681383	0.398986	0.389785	0.248098	0.23336	0.282409	0.209881	0.521866	0.428061	0.363645	0.324155	0.269635	0.538594	0.35758	0.351832	0.428718	0.369509	0.68628	0.340325	0.241327	0.242928	0.232688	0.271436	0.178194	0.312638	0.201982	0.437168	0.52277	0.360278	0.540955	0.297657	0.910953	0.298042	0.235958	0.291408	0.354418	0.302551	0.98055	0.286785	0.296639	0.319977	0.40929	0.740966	0.505655	0.162556	0.971113	0.217315	0.214839
11Mar_250m	0.91798	0.670747	0.462211	0.369054	0.28898	0.164823	0.267736	0.152334	0.676899	0.370566	0.345552	0.498326	0.220285	0.475291	0.501098	0.340789	0.398291	0.465247	0.608608	0.44283	0.262267	0.368418	0.343804	0.360508	0.265379	0.418793	0.256547	0.446448	0.448767	0.463882	0.639958	0.382456	0.946226	0.366355	0.252428	0.281767	0.287446	0.320319	0.996858	0.21621	0.254778	0.364969	0.468844	0.765985	0.572582	0.335591	0.971902	0.127436	0.13002
11Mar_300m	0.914866	0.671207	0.444004	0.3842	0.278042	0.14695	0.311278	0.107859	0.62018	0.382157	0.339389	0.42643	0.208962	0.520983	0.436343	0.332265	0.394945	0.460312	0.627588	0.410122	0.258876	0.331855	0.291115	0.353076	0.231431	0.378774	0.24472	0.43253	0.49344	0.456339	0.604464	0.368468	0.942579	0.356904	0.282257	0.321593	0.328749	0.299277	0.997672	0.271055	0.289513	0.355258	0.468024	0.762885	0.568627	0.274282	0.972289	0.118905	0.128269
11Mar_400m	0.90567	0.670163	0.443672	0.383989	0.271282	0.143975	0.274387	0.108633	0.606818	0.367667	0.335611	0.445706	0.199131	0.50398	0.428166	0.330547	0.374506	0.450451	0.603795	0.393778	0.240475	0.325294	0.267504	0.327947	0.219943	0.361186	0.249744	0.412607	0.453464	0.447223	0.577998	0.354692	0.944116	0.348078	0.255947	0.30618	0.300806	0.295172	0.998508	0.226593	0.25123	0.338582	0.455511	0.762735	0.563783	0.258371	0.971054	0.11776	0.142022
11Mar_40m	0.880383	0.671329	0.422737	0.368927	0.275674	0.23177	0.26871	0.18538	0.602203	0.412111	0.410874	0.418838	0.295257	0.536591	0.432502	0.402065	0.435726	0.379022	0.657648	0.389609	0.219262	0.299992	0.278447	0.306486	0.228731	0.360682	0.269815	0.480532	0.50683	0.399453	0.595054	0.327179	0.936644	0.316431	0.221288	0.287287	0.327833	0.322141	0.987878	0.274409	0.298511	0.372172	0.429323	0.756698	0.531659	0.261438	0.972058	0.137545	0.157569
11Mar_500m	0.926918	0.647365	0.491966	0.370263	0.284422	0.158024	0.283448	0.19268	0.65767	0.317205	0.243449	0.489237	0.12153	0.465526	0.469235	0.261084	0.298975	0.526315	0.515718	0.446953	0.343723	0.381752	0.368116	0.387788	0.23782	0.419172	0.221806	0.327312	0.40211	0.506414	0.618621	0.407132	0.96354	0.382371	0.285585	0.310765	0.307806	0.257753	0.999674	0.218437	0.262721	0.334735	0.515699	0.783007	0.621183	0.291832	0.926707	0.257138	0.310984
11Mar_600m	0.92745	0.831036	0.660288	0.54563	0.41416	0.313967	0.433771	0.364135	0.741353	0.335164	0.206383	0.667322	0.260716	0.414628	0.614649	0.259212	0.40177	0.720576	0.468616	0.57396	0.534353	0.555633	0.547228	0.569045	0.416361	0.584136	0.333816	0.305505	0.34626	0.646945	0.62515	0.549048	0.963361	0.459761	0.458795	0.380821	0.398242	0.423816	0.999674	0.372954	0.337542	0.3163	0.704029	0.802325	0.687376	0.454216	0.90423	0.429542	0.498508
11Mar_60m	0.891361	0.670811	0.415898	0.359861	0.24838	0.192407	0.25753	0.160901	0.617263	0.398658	0.364402	0.424977	0.256762	0.502482	0.453806	0.364628	0.410382	0.402102	0.601547	0.38662	0.220622	0.298127	0.283656	0.301016	0.212699	0.376399	0.2471	0.464263	0.498788	0.408246	0.557671	0.32716	0.935202	0.297837	0.212271	0.274212	0.289181	0.313587	0.993203	0.263793	0.266187	0.358262	0.437632	0.757081	0.543642	0.267149	0.97214	0.120484	0.142246
11Mar_700m	0.936923	0.861695	0.701457	0.632387	0.446418	0.491816	0.577412	0.47918	0.819991	0.349623	0.369324	0.738857	0.460787	0.394406	0.721289	0.316924	0.474718	0.743972	0.485911	0.635354	0.58956	0.609028	0.641616	0.623445	0.516967	0.655603	0.468875	0.470775	0.419541	0.672365	0.686446	0.600192	0.967714	0.481767	0.55349	0.469166	0.53372	0.525044	0.999674	0.508297	0.458928	0.502625	0.755427	0.861638	0.738265	0.612025	0.80705	0.482421	0.535631
11Mar_800m	0.957557	0.847644	0.74413	0.765812	0.68658	0.658441	0.74831	0.662486	0.810868	0.47021	0.629801	0.769663	0.639338	0.733035	0.713642	0.565741	0.650295	0.79001	0.748842	0.725141	0.745454	0.714556	0.677903	0.737187	0.66689	0.707422	0.668037	0.663995	0.718147	0.779201	0.741988	0.725501	0.977143	0.712236	0.736105	0.698191	0.728777	0.67702	0.999674	0.726871	0.690916	0.661815	0.775771	0.864673	0.791137	0.690024	0.481464	0.688357	0.723187
11Mar_80m	0.879393	0.67107	0.399995	0.364442	0.255317	0.217288	0.252814	0.168346	0.604716	0.398199	0.409049	0.428075	0.287549	0.517302	0.426703	0.392478	0.418436	0.378304	0.647223	0.390952	0.207086	0.298947	0.26805	0.296325	0.222523	0.373528	0.266514	0.456664	0.498452	0.406823	0.599859	0.330597	0.927857	0.31247	0.225256	0.295308	0.309682	0.327863	0.994929	0.255744	0.277579	0.362107	0.427823	0.756164	0.516412	0.25605	0.971999	0.123797	0.143916
11Mar_900m	0.963104	0.665265	0.82771	0.846777	0.772102	0.750487	0.827401	0.754314	0.87805	0.505658	0.704483	0.831974	0.705067	0.775272	0.815496	0.642245	0.698981	0.837917	0.748405	0.809214	0.825534	0.795862	0.777057	0.817573	0.773331	0.798284	0.764549	0.640139	0.72828	0.862316	0.801419	0.806115	0.984002	0.794025	0.816723	0.776993	0.79452	0.7706	0.999674	0.782541	0.746987	0.749955	0.851329	0.910766	0.875159	0.788738	0.350858	0.774807	0.803436
11Sep_0m	0.67314	0.976089	0.945632	0.953767	0.947525	0.945681	0.949498	0.947657	0.783527	0.950153	0.948959	0.849432	0.951219	0.954093	0.799923	0.951668	0.955942	0.923788	0.992579	0.64113	0.776064	0.740737	0.795763	0.726192	0.886995	0.693864	0.885291	0.949451	0.959333	0.637736	0.553509	0.699854	0.425936	0.932638	0.914576	0.946885	0.93239	0.929661	0.522215	0.940677	0.938032	0.93878	0.59756	0.453215	0.895732	0.900083	0.996238	0.936033	0.932507
11Sep_1000m	0.999459	0.417593	0.985553	0.971569	0.956079	0.935775	0.971467	0.938994	0.988706	0.896942	0.912842	0.991587	0.910133	0.918171	0.987902	0.917215	0.905196	0.983588	0.909186	0.984254	0.972609	0.980107	0.96622	0.983694	0.958813	0.975436	0.949432	0.840222	0.918959	0.985229	0.986901	0.972186	0.998787	0.973754	0.982122	0.945724	0.934595	0.95485	0.999674	0.932505	0.926144	0.934793	0.976503	0.98962	0.986346	0.976155	0.650944	0.944022	0.950056
11Sep_100m	0.871029	0.948323	0.624278	0.695891	0.635762	0.698747	0.533791	0.678209	0.722409	0.728112	0.726798	0.664396	0.718994	0.69952	0.54857	0.719595	0.737345	0.555954	0.757443	0.617325	0.609652	0.596253	0.596635	0.592667	0.574467	0.644154	0.62974	0.59499	0.57751	0.621418	0.624536	0.613785	0.943713	0.495452	0.532844	0.600591	0.623395	0.677473	0.959543	0.622729	0.589213	0.566419	0.684901	0.768825	0.503886	0.567909	0.978111	0.666716	0.653969
11Sep_120m	0.890793	0.91949	0.355933	0.657967	0.623042	0.684169	0.630608	0.670803	0.781596	0.715344	0.710474	0.727069	0.712901	0.695195	0.63635	0.711034	0.730805	0.502249	0.79143	0.62914	0.636899	0.621684	0.629097	0.625904	0.598896	0.614379	0.647041	0.645635	0.705171	0.642352	0.66424	0.623993	0.96589	0.576984	0.582122	0.650749	0.658597	0.692499	0.999358	0.666843	0.651234	0.619392	0.703623	0.819795	0.624142	0.616655	0.973865	0.662404	0.657936
11Sep_140m	0.953384	0.936027	0.50711	0.562019	0.554567	0.632539	0.568546	0.624128	0.852144	0.65815	0.654787	0.812709	0.654455	0.654984	0.716716	0.658791	0.706133	0.565938	0.68228	0.648148	0.60824	0.658436	0.674879	0.65102	0.573015	0.651024	0.60724	0.564276	0.591671	0.681846	0.722679	0.61743	0.986644	0.573531	0.53776	0.551187	0.586736	0.657629	0.999674	0.572873	0.558243	0.532031	0.754346	0.868739	0.697581	0.635518	0.9747	0.61944	0.605609
11Sep_160m	0.937925	0.785039	0.509933	0.421057	0.304085	0.345893	0.263523	0.335997	0.677374	0.412461	0.341882	0.60909	0.352546	0.398913	0.546264	0.351204	0.482048	0.503351	0.579701	0.47972	0.394194	0.436558	0.46439	0.444612	0.340768	0.494489	0.29706	0.372537	0.398992	0.47502	0.657752	0.435147	0.975848	0.326442	0.281453	0.211188	0.228297	0.41476	0.999674	0.246057	0.224148	0.297384	0.556877	0.77468	0.525132	0.418618	0.973164	0.345313	0.376511
11Sep_180m	0.920361	0.75385	0.535933	0.399658	0.326031	0.318156	0.276238	0.321833	0.702486	0.415468	0.354954	0.611948	0.299307	0.406213	0.543415	0.372319	0.416284	0.562571	0.524201	0.470245	0.395982	0.440612	0.467375	0.439877	0.329889	0.486329	0.316518	0.345643	0.383295	0.494801	0.659138	0.423375	0.963754	0.388919	0.317876	0.246489	0.181265	0.328093	0.999674	0.221165	0.251089	0.317357	0.546213	0.778314	0.583935	0.428149	0.97237	0.346418	0.373688
11Sep_200m	0.940263	0.926835	0.764925	0.617254	0.586071	0.566378	0.556342	0.599563	0.882286	0.636509	0.575268	0.807163	0.572432	0.453788	0.779843	0.581547	0.693555	0.791467	0.64758	0.690423	0.639586	0.678959	0.710846	0.676064	0.575426	0.716944	0.55636	0.52368	0.539825	0.721359	0.730841	0.653307	0.949169	0.584591	0.578537	0.496706	0.495364	0.63081	0.999674	0.526396	0.520729	0.465399	0.762325	0.878824	0.772408	0.663853	0.97214	0.580214	0.61521
11Sep_20m	0.671523	0.982923	0.89876	0.9322	0.896464	0.908257	0.898289	0.905791	0.7655	0.923158	0.926631	0.804118	0.921934	0.936885	0.777447	0.919208	0.931757	0.867336	0.992053	0.616742	0.729292	0.687555	0.741569	0.674398	0.835001	0.65267	0.848994	0.899782	0.917381	0.614573	0.569663	0.662307	0.687137	0.884227	0.867656	0.907692	0.897319	0.898162	0.746967	0.901452	0.895581	0.896194	0.665152	0.695734	0.864004	0.850059	0.998831	0.889635	0.893065
11Sep_250m	0.898161	0.801156	0.515474	0.439436	0.285663	0.256915	0.240779	0.276417	0.586955	0.406941	0.283449	0.531584	0.27797	0.423938	0.451734	0.276581	0.482633	0.509972	0.589029	0.43043	0.393098	0.401255	0.391154	0.418471	0.2646	0.444058	0.243196	0.25813	0.332159	0.508067	0.563286	0.410506	0.957414	0.272361	0.242893	0.180383	0.227018	0.329673	0.999674	0.241991	0.192231	0.145122	0.56766	0.767717	0.539274	0.326429	0.971979	0.330336	0.360424
11Sep_300m	0.912236	0.827786	0.562744	0.456255	0.342216	0.355723	0.26885	0.354256	0.690018	0.398768	0.311946	0.64353	0.349179	0.304503	0.56835	0.335967	0.466052	0.539138	0.517668	0.49823	0.419713	0.476137	0.46674	0.46434	0.350159	0.525644	0.334114	0.300408	0.311361	0.520198	0.617776	0.467304	0.941428	0.359663	0.290893	0.232094	0.215631	0.419967	0.995609	0.208578	0.209415	0.207729	0.582866	0.759399	0.547221	0.424128	0.968518	0.364657	0.395135
11Sep_400m	0.894485	0.687801	0.427135	0.329959	0.239637	0.190867	0.16018	0.189548	0.632521	0.342296	0.282695	0.48114	0.171147	0.395983	0.445992	0.287875	0.322236	0.433812	0.524207	0.399292	0.273429	0.331242	0.318863	0.313204	0.209149	0.386451	0.239584	0.328618	0.347713	0.432092	0.586587	0.353041	0.95743	0.300267	0.163575	0.215263	0.195863	0.283985	0.999674	0.119432	0.169262	0.277983	0.458946	0.764976	0.546392	0.275177	0.970296	0.205526	0.251861
11Sep_40m	0.683281	0.921281	0.801033	0.867423	0.820795	0.837402	0.839971	0.830419	0.6716	0.846894	0.846338	0.706222	0.846808	0.912571	0.657916	0.834272	0.858338	0.771442	0.991271	0.511273	0.661481	0.607974	0.652703	0.593968	0.747561	0.569644	0.782767	0.873376	0.904183	0.534223	0.48735	0.577746	0.455879	0.798031	0.790212	0.827697	0.8426	0.814997	0.484772	0.844665	0.822655	0.819079	0.495076	0.384959	0.789992	0.760059	0.996164	0.809411	0.827627
11Sep_500m	0.940842	0.733372	0.530084	0.391399	0.313387	0.286615	0.260288	0.298378	0.70378	0.392512	0.319086	0.604565	0.261053	0.331675	0.524425	0.341593	0.38035	0.562755	0.505947	0.471743	0.371897	0.432979	0.446381	0.427155	0.326376	0.473861	0.286721	0.352001	0.366486	0.479371	0.639239	0.418652	0.971055	0.390958	0.303852	0.233256	0.172414	0.332927	0.996968	0.183746	0.223075	0.301276	0.527572	0.7798	0.581937	0.409866	0.967653	0.32078	0.347154
11Sep_600m	0.93196	0.921944	0.74677	0.593794	0.557726	0.546387	0.566245	0.548194	0.852068	0.532357	0.418553	0.796972	0.510197	0.465341	0.737853	0.488752	0.44228	0.776514	0.323117	0.705608	0.632066	0.685388	0.695687	0.682006	0.573402	0.727745	0.563849	0.503454	0.479494	0.727426	0.692237	0.666531	0.980376	0.563078	0.573009	0.548027	0.513899	0.568064	0.999347	0.520008	0.505088	0.546048	0.786129	0.89948	0.7372	0.665772	0.957629	0.557714	0.587399
11Sep_60m	0.761483	0.797109	0.470404	0.58475	0.509923	0.54762	0.504231	0.540337	0.482922	0.589662	0.60675	0.42472	0.586099	0.70789	0.329048	0.592924	0.609886	0.422624	0.810715	0.430477	0.439726	0.425577	0.396616	0.423488	0.446345	0.418395	0.483921	0.627024	0.664306	0.429324	0.555967	0.419687	0.89007	0.395984	0.4442	0.472657	0.50151	0.541482	0.919327	0.513106	0.493587	0.546683	0.481532	0.646375	0.377568	0.438541	0.971499	0.527207	0.517193
11Sep_700m	0.978881	0.926591	0.791358	0.786894	0.739556	0.73057	0.648946	0.729926	0.901742	0.73433	0.705103	0.878117	0.722808	0.725077	0.78989	0.718096	0.682341	0.792815	0.696212	0.762553	0.744826	0.754895	0.733777	0.758825	0.727498	0.743875	0.729936	0.642635	0.462824	0.764951	0.761556	0.749406	0.984145	0.739855	0.717581	0.668005	0.697829	0.746649	0.999674	0.661655	0.638512	0.658471	0.796519	0.896672	0.770905	0.726837	0.968157	0.725646	0.726812
11Sep_800m	0.987278	0.559708	0.7172	0.690718	0.666781	0.644072	0.680038	0.646662	0.840263	0.566239	0.565844	0.790438	0.58613	0.61084	0.731943	0.5721	0.512558	0.767249	0.662753	0.699006	0.68841	0.695209	0.679205	0.696656	0.664845	0.689488	0.65642	0.621267	0.685078	0.703805	0.778701	0.686021	0.980754	0.688485	0.693503	0.651585	0.643109	0.674679	0.999674	0.614535	0.613747	0.666996	0.72782	0.834338	0.717192	0.684795	0.692005	0.656974	0.663381
11Sep_80m	0.809629	0.865693	0.597303	0.712335	0.654036	0.710355	0.640683	0.696613	0.590867	0.740793	0.739972	0.517753	0.740202	0.778407	0.4335	0.736693	0.762641	0.510367	0.881436	0.415035	0.508099	0.45064	0.497532	0.43751	0.572994	0.470827	0.628559	0.717388	0.768023	0.404411	0.468636	0.444954	0.695328	0.506435	0.584026	0.646614	0.637825	0.703348	0.716973	0.661228	0.645674	0.622213	0.398699	0.459987	0.438961	0.58166	0.979725	0.677312	0.669066
11Sep_900m	0.964993	0.886949	0.853675	0.86498	0.818973	0.795585	0.842828	0.798363	0.909626	0.744374	0.736835	0.875883	0.751482	0.741212	0.858357	0.753712	0.660663	0.855456	0.715436	0.854027	0.846157	0.84693	0.833848	0.849511	0.820043	0.843265	0.808456	0.745732	0.771162	0.87927	0.845676	0.837025	0.983137	0.840536	0.846956	0.804645	0.814399	0.833531	0.999674	0.79524	0.771839	0.792992	0.870609	0.926004	0.888822	0.838008	0.921858	0.811275	0.822378
[truncated: 36 more columns]
