# Supplementary material for: Deep sequencing of the viral phoH gene reveals temporal variation, depth-specific composition, and persistent dominance of the same viral phoH genes in the Sargasso Sea
Source: PeerJ. 2015 Jun 16;3:e997. doi: 10.7717/peerj.997 (PMC4476143; doi:10.7717/peerj.997)
Supplement: Table S5 — Input consisted of normalized abundance data for all depths/times and all 3,619 OTUs. Highlighted cells reflect F values for which the p-value is <0.05. [file peerj-03-997-s010.xlsx]

## Sheet: Sheet1
Supplemental Table S5: Permutational MANOVA, F values for pairwise comparisons of depths
	0m	20m	40m	60m	80m	100m	120m	140m	160m	180m	200m	250m	300m	400m	500m	600m	700m	800m	900m
20m	0.3805
40m	1.149	0.5433
60m	1.27	0.7933	0.4018
80m	2.667	1.526	1.024	0.5574
100m	3.508	2.3	1.918	1.169	0.5491
120m	3.541	2.368	2.017	1.682	1.197	0.2029
140m	4.106	2.744	2.714	2.068	1.663	0.5634	0.4349
160m	4.76	3.214	3.086	2.547	2.569	1.28	0.983	0.6408
180m	3.619	2.615	2.984	2.491	2.444	1.247	0.9944	0.6693	0.3984
200m	4.295	3.011	3.07	2.525	2.801	1.316	0.9945	0.7717	0.4152	0.4514
250m	4.632	3.183	3.651	2.918	3.146	1.671	1.396	0.7582	0.2921	0.5683	0.3964
300m	5.495	3.976	4.986	3.677	4.064	2.267	2.147	1.167	1.193	1.004	1.069	0.5868
400m	5.793	4.181	5.434	3.995	4.761	2.638	2.503	1.457	1.476	1.349	1.241	0.6346	0.3137
500m	4.062	2.9	3.771	3.112	3.944	2.418	1.866	1.542	1.138	1.371	0.7172	0.9057	0.8474	0.9166
600m	4.028	3.37	5.417	3.946	5.238	3.549	3.346	3.008	3.639	3.224	2.494	3.32	1.895	1.91	1.987
700m	3.132	2.472	3.736	2.774	3.473	2.338	2.482	1.898	2.686	2.059	2.106	2.224	1.519	1.486	1.683	0.7723
800m	3.142	2.496	3.549	2.817	3.63	3.135	2.934	2.952	3.532	2.814	2.84	3.499	2.608	3.246	1.981	1.591	0.9086
900m	3.43	3.021	4.935	3.88	5.018	4.364	4.304	4.159	5.134	3.637	4.033	4.671	3.592	4.132	2.824	1.452	1.06	0.5071
1000m	5.245	4.71	8.186	7.521	9.345	9.439	9.181	10.04	12.87	9.781	9.924	13.61	11.83	14.3	9.999	7.803	4.9	2.929	2.7
