# Supplementary material for: Deep sequencing of the viral phoH gene reveals temporal variation, depth-specific composition, and persistent dominance of the same viral phoH genes in the Sargasso Sea
Source: PeerJ. 2015 Jun 16;3:e997. doi: 10.7717/peerj.997 (PMC4476143; doi:10.7717/peerj.997)
Supplement: Table S6 [file peerj-03-997-s011.xlsx]

## Sheet: Sheet1
Supplemental Table S6: Percentage of a sample’s sequences that each of the top OTUs contributes to each sample in 2010 and 2011
OTU_num	10Mar_0m	10Mar_100m	10Mar_120m	10Mar_140m	10Mar_160m	10Mar_200m	10Mar_20m	10Mar_250m	10Mar_300m	10Mar_400m	10Mar_40m	10Mar_60m	10Mar_80m	10Sep_0m	10Sep_100m	10Sep_120m	10Sep_140m	10Sep_160m	10Sep_200m	10Sep_20m	10Sep_250m	10Sep_300m	10Sep_400m	10Sep_40m	10Sep_60m	10Sep_80m	11Mar_0m	11Mar_1000m	11Mar_100m	11Mar_120m	11Mar_140m	11Mar_160m	11Mar_180m	11Mar_200m	11Mar_20m	11Mar_250m	11Mar_300m	11Mar_400m	11Mar_40m	11Mar_500m	11Mar_600m	11Mar_60m	11Mar_700m	11Mar_800m	11Mar_80m	11Mar_900m	11Sep_0m	11Sep_1000m	11Sep_100m
4	4.1	4.6	4.3	6	4.2	4.4	5.1	3.5	9.3	27.5	4.4	4.3	4	1.3	5	7.9	9.1	5.6	3.7	NA	8.9	10.7	9.3	4.3	2.8	5.7	6.4	NA	2.9	4	6.2	1.4	8.1	4.6	4.9	3.8	2.8	4.5	5.4	3.8	2.3	3.8	2.4	NA	5.6	NA	NA	NA	16
8	NA	NA	NA	1	NA	NA	NA	NA	NA	NA	NA	NA	NA	NA	NA	NA	NA	NA	NA	NA	NA	NA	NA	NA	NA	NA	NA	47.2	NA	NA	NA	NA	NA	NA	NA	NA	NA	NA	NA	NA	2.7	NA	9.6	38.2	NA	29.5	NA	NA	NA
2	17.8	28.2	22.5	27.1	23.1	23.2	21.4	18.9	1.8	1.2	19.3	2.2	19.2	NA	13.3	24	16.6	18.1	22	NA	24.9	16.7	8.2	24	8.3	12	25.1	NA	33.8	38	36	45.9	38.6	41.9	25.2	37.1	36.6	34.1	32.5	24.2	6.3	30.9	NA	4.5	32.7	NA	1.8	NA	NA
1	18.6	22.2	17.8	13.8	18.6	26.2	15	27.9	31.9	31.9	15.8	14.1	20.6	NA	26.4	28.2	34.6	34.5	25.8	NA	31.8	30.2	35.2	10.2	4	12.4	17.5	1.4	25.5	22.5	25.9	24.5	24.3	20.7	20.9	28.5	23.4	23.3	24.1	26.8	30.4	24.4	26.2	11	23.5	6.9	NA	NA	16.8
13	7.6	2.1	2.3	3.4	2.3	NA	5.9	NA	NA	NA	6.6	9.2	3.9	NA	NA	1.6	NA	NA	1.3	NA	NA	NA	NA	NA	NA	NA	NA	NA	NA	NA	NA	NA	NA	NA	NA	NA	NA	NA	NA	NA	NA	NA	NA	NA	NA	NA	17.7	NA	NA
3	22	13.8	17.3	10.9	18.7	4.8	17.5	4.1	NA	NA	21.8	21.3	20	36	NA	1.3	NA	NA	NA	34.8	NA	NA	NA	24.9	42.8	5	2.6	NA	NA	NA	NA	NA	1	1	1.5	NA	NA	NA	NA	NA	NA	NA	NA	NA	NA	NA	41	NA	2.7
16	NA	NA	NA	NA	NA	NA	NA	NA	NA	NA	NA	NA	NA	NA	NA	NA	NA	NA	1.3	NA	NA	NA	NA	NA	NA	NA	NA	13.8	NA	NA	NA	NA	NA	NA	NA	NA	NA	NA	NA	NA	NA	NA	4.4	1.9	NA	10.2	NA	35.5	NA
22	1.2	NA	NA	NA	NA	NA	4.1	NA	NA	NA	NA	NA	NA	NA	NA	NA	NA	NA	NA	NA	NA	NA	NA	NA	NA	NA	NA	NA	NA	NA	NA	NA	NA	NA	NA	NA	NA	NA	NA	NA	NA	NA	NA	NA	NA	NA	NA	NA	NA
21	NA	NA	NA	1.1	NA	NA	NA	NA	NA	NA	NA	NA	NA	2.4	NA	NA	NA	1.1	NA	NA	NA	NA	1.7	NA	NA	NA	1.5	NA	1.5	1.8	1.6	1.4	3	NA	2.2	1.7	1.9	2	1.2	NA	NA	1.5	NA	NA	2.6	NA	NA	NA	NA
10	NA	NA	NA	NA	NA	NA	NA	NA	8.9	NA	NA	NA	NA	NA	NA	NA	NA	NA	NA	NA	NA	NA	NA	NA	NA	NA	NA	25.4	NA	NA	NA	NA	NA	NA	NA	NA	NA	NA	NA	4.2	3.4	NA	1.4	1.1	NA	15.3	NA	16.9	NA
18	NA	NA	NA	NA	NA	NA	NA	NA	NA	NA	NA	1.9	NA	NA	8.1	NA	NA	1.9	NA	NA	NA	NA	NA	1.1	3.9	23.2	NA	NA	NA	NA	NA	NA	NA	NA	NA	NA	NA	NA	NA	NA	NA	NA	NA	NA	NA	NA	NA	NA	7.8
14	NA	NA	NA	NA	NA	NA	NA	NA	NA	NA	NA	9.6	NA	20.2	NA	NA	NA	NA	NA	1.5	NA	NA	NA	8.6	17.2	NA	NA	NA	NA	NA	NA	NA	NA	NA	NA	NA	NA	NA	NA	NA	NA	NA	NA	NA	NA	NA	6.5	NA	NA
24	NA	NA	NA	NA	NA	NA	NA	NA	NA	NA	1	1.2	NA	NA	NA	NA	NA	NA	NA	20.1	NA	NA	NA	1.1	NA	NA	NA	NA	NA	NA	NA	NA	NA	NA	NA	NA	NA	NA	NA	NA	NA	NA	NA	NA	NA	NA	6.1	NA	1.1
5	7.5	3.9	7.8	9.5	5.8	10.8	8.3	13.9	11.9	7.1	2.5	7.9	5.8	1.4	7.3	5.5	5.7	2.8	10.8	NA	3	6.4	13.7	1.9	1.4	1.3	15.9	NA	6.1	3.8	6	5	3.7	3.6	11.7	5.2	10.9	9.7	5.8	13	18.2	5.9	7	9.4	5.2	7.6	NA	NA	NA
11	1.9	2.8	4	2.1	2.2	1.7	2.4	4.9	NA	1.2	5.9	NA	2.4	NA	7.9	2	6	1.3	NA	NA	1.1	2.9	1.4	2.3	1	4.1	2	NA	4.7	5.9	4.8	4.5	1.5	NA	5.7	3.6	3.3	2.1	4.7	NA	NA	4.1	18.2	NA	4	NA	NA	NA	NA
6	NA	NA	NA	NA	NA	NA	NA	NA	NA	NA	NA	NA	NA	NA	2	2	NA	NA	NA	NA	NA	NA	NA	NA	NA	3.5	NA	NA	NA	NA	NA	NA	NA	NA	NA	NA	NA	NA	NA	NA	NA	NA	NA	NA	NA	NA	NA	NA	16.7
20	NA	NA	NA	NA	NA	NA	NA	NA	NA	NA	NA	NA	NA	NA	2	2	NA	NA	NA	NA	NA	NA	NA	NA	NA	3.5	NA	NA	NA	NA	NA	NA	NA	NA	NA	NA	NA	NA	NA	NA	NA	NA	NA	NA	NA	NA	NA	NA	16.7
30	NA	NA	NA	NA	NA	NA	NA	NA	NA	NA	NA	NA	NA	NA	NA	NA	NA	NA	NA	NA	NA	NA	NA	NA	NA	NA	NA	NA	NA	NA	NA	NA	NA	NA	NA	NA	NA	NA	NA	NA	NA	NA	NA	1.1	NA	1.3	NA	15.7	NA
12	2	1.8	2.3	3	2.3	3.2	1.8	1.2	3	1	1.9	1.8	1.6	NA	3.3	2.2	NA	1	NA	NA	1.6	1.5	1.8	1.2	NA	3.9	2.9	NA	2	1.3	NA	NA	1	1.1	1.5	NA	1	1.4	1	NA	NA	1	NA	NA	2.6	NA	NA	NA	11.2
28	NA	NA	NA	NA	NA	NA	NA	NA	NA	NA	NA	NA	NA	NA	NA	NA	NA	NA	NA	NA	NA	NA	NA	NA	NA	NA	NA	5.8	NA	NA	NA	NA	NA	NA	NA	NA	NA	NA	NA	NA	NA	NA	NA	14.2	NA	4.8	NA	NA	NA
15	3	2	2.3	2.5	2.5	3.2	1.3	3.1	1.5	NA	3.1	2.5	1.9	NA	3	4.3	1.4	1.7	1	NA	NA	2.4	2.7	1.9	NA	1.8	3.2	NA	1.7	1.9	1.4	NA	1.5	1.5	2.4	NA	1.4	NA	1.8	NA	NA	2.4	NA	NA	2.3	NA	NA	NA	3.4
23	NA	NA	NA	NA	NA	NA	NA	NA	1.1	NA	NA	NA	NA	NA	NA	NA	NA	NA	NA	NA	NA	NA	NA	NA	NA	NA	NA	NA	NA	NA	NA	NA	NA	NA	NA	NA	NA	NA	NA	1.9	2.3	NA	1.8	2.6	NA	3.9	NA	NA	NA
38	NA	NA	NA	NA	NA	NA	NA	NA	NA	NA	NA	NA	NA	NA	NA	NA	NA	NA	11.8	NA	NA	NA	NA	NA	NA	NA	NA	NA	NA	NA	NA	NA	NA	NA	NA	NA	NA	NA	NA	NA	NA	NA	NA	NA	NA	NA	NA	NA	NA
9	NA	2.8	1.8	2.2	2.6	2.1	NA	3.7	10.7	6.7	NA	2.2	1.5	NA	1.4	2.5	4.6	8.5	8.8	NA	5.8	4.3	2.7	1.3	NA	NA	3.5	NA	2.6	2.3	2.2	2.3	1.9	4	2.1	2.6	2	2.5	2.2	3.7	4.1	2.5	3.1	1.2	3	1.5	NA	NA	2.3
27	NA	NA	NA	NA	NA	NA	NA	NA	NA	1.3	NA	NA	NA	NA	NA	NA	NA	NA	NA	NA	NA	NA	1.1	NA	NA	NA	NA	NA	NA	NA	NA	NA	NA	NA	NA	NA	NA	NA	NA	NA	NA	NA	NA	NA	NA	1.3	NA	1.8	NA
29	NA	NA	NA	NA	NA	NA	NA	NA	NA	NA	NA	NA	NA	2	NA	NA	NA	NA	NA	9.7	NA	NA	NA	NA	NA	NA	NA	NA	NA	NA	NA	NA	NA	NA	NA	NA	NA	NA	NA	NA	NA	NA	NA	NA	NA	NA	2.9	NA	NA
53	NA	NA	NA	NA	NA	NA	NA	NA	NA	NA	NA	NA	NA	NA	NA	NA	NA	NA	NA	9.5	NA	NA	NA	NA	NA	NA	NA	NA	NA	NA	NA	NA	NA	NA	NA	NA	NA	NA	NA	NA	NA	NA	NA	NA	NA	NA	NA	NA	NA
33	NA	NA	NA	NA	NA	NA	NA	NA	NA	NA	NA	NA	NA	NA	NA	NA	NA	NA	NA	NA	NA	NA	NA	NA	NA	NA	NA	NA	NA	NA	NA	NA	NA	NA	NA	NA	NA	NA	NA	NA	NA	NA	NA	NA	NA	NA	2.6	NA	NA
26	NA	NA	NA	NA	NA	NA	NA	NA	NA	NA	NA	NA	NA	NA	NA	NA	NA	NA	NA	NA	NA	NA	NA	NA	NA	NA	NA	NA	NA	NA	NA	NA	NA	NA	NA	NA	NA	NA	NA	NA	NA	NA	NA	NA	NA	NA	NA	NA	NA
46	NA	NA	NA	NA	NA	NA	NA	NA	NA	NA	NA	NA	NA	NA	NA	NA	NA	NA	NA	8.9	NA	NA	NA	NA	NA	NA	NA	NA	NA	NA	NA	NA	NA	NA	NA	NA	NA	NA	NA	NA	NA	NA	NA	NA	NA	NA	1.3	NA	NA
32	NA	NA	NA	NA	NA	NA	NA	NA	NA	NA	NA	NA	NA	7.8	NA	NA	NA	NA	NA	NA	NA	NA	NA	NA	NA	NA	NA	NA	NA	NA	NA	NA	NA	NA	NA	NA	NA	NA	NA	NA	NA	NA	NA	NA	NA	NA	1.9	NA	NA
7	3.2	3.9	4.1	4.5	3.1	3.4	4	4.3	4.8	4.3	4.1	7.6	3.2	NA	6.3	5.6	6.1	7.3	3.4	NA	4.7	5.1	4.3	2.7	2.4	4.7	3.9	NA	5.1	6.5	4.1	4	4.3	7.2	4.3	3.8	4.7	5.1	3.8	4.7	5.1	7.7	2.9	2.1	3.6	2.6	NA	NA	3.1
17	1.3	1.4	2.3	1.7	2	2.7	1.3	1.3	2	NA	1.1	1.3	1.8	NA	2.2	2.7	1.1	NA	NA	NA	1.1	1.3	2.9	1.5	NA	1.1	1.8	NA	1.3	1	1.1	NA	1.3	1.8	2.2	NA	1.3	1.2	4.2	NA	NA	2.6	NA	NA	2.3	NA	NA	NA	3.2
52	NA	NA	NA	NA	NA	NA	NA	NA	NA	NA	NA	NA	NA	NA	NA	NA	NA	NA	NA	NA	NA	NA	NA	NA	NA	NA	NA	NA	NA	NA	NA	NA	NA	NA	NA	NA	NA	NA	NA	NA	NA	NA	NA	NA	NA	NA	NA	2.6	NA
57	NA	NA	NA	NA	NA	NA	NA	NA	NA	NA	NA	NA	NA	NA	NA	NA	NA	NA	NA	NA	NA	NA	NA	NA	NA	NA	NA	NA	NA	NA	NA	NA	NA	NA	NA	NA	NA	NA	NA	NA	NA	NA	NA	NA	NA	NA	NA	NA	NA
36	NA	NA	NA	NA	NA	NA	NA	NA	NA	NA	NA	NA	NA	NA	NA	NA	NA	NA	NA	NA	NA	NA	NA	NA	4.9	6.9	NA	NA	NA	NA	NA	NA	NA	NA	NA	NA	NA	NA	NA	NA	NA	NA	NA	NA	NA	NA	NA	NA	NA
62	NA	NA	NA	NA	NA	NA	NA	NA	NA	NA	NA	NA	NA	NA	NA	NA	NA	NA	NA	NA	NA	NA	NA	NA	NA	NA	NA	NA	NA	NA	NA	NA	NA	NA	NA	NA	NA	NA	NA	NA	NA	NA	NA	NA	NA	NA	NA	NA	NA
40	NA	NA	NA	NA	NA	NA	NA	NA	NA	NA	NA	NA	NA	NA	NA	NA	NA	NA	NA	NA	NA	1.4	1.3	NA	NA	NA	NA	NA	NA	NA	NA	NA	NA	NA	NA	NA	NA	NA	NA	NA	NA	NA	NA	NA	NA	NA	NA	NA	NA
35	NA	NA	NA	NA	NA	NA	NA	NA	NA	NA	NA	NA	NA	NA	NA	NA	NA	NA	NA	NA	NA	1	NA	NA	NA	NA	NA	NA	NA	NA	NA	NA	NA	NA	NA	NA	NA	NA	NA	NA	NA	NA	NA	NA	NA	NA	NA	1.2	NA
73	NA	NA	NA	NA	NA	NA	NA	NA	NA	NA	NA	NA	NA	NA	NA	NA	NA	NA	NA	5.5	NA	NA	NA	NA	NA	NA	NA	NA	NA	NA	NA	NA	NA	NA	NA	NA	NA	NA	NA	NA	NA	NA	NA	NA	NA	NA	NA	NA	NA
19	1.7	NA	1.7	1.3	1.2	1.2	1.2	NA	NA	NA	1.1	NA	1.6	NA	2.1	1.9	1.5	NA	NA	NA	1	NA	2.1	NA	NA	2.4	1.9	NA	NA	1.3	NA	NA	NA	NA	1.4	NA	NA	NA	1.2	NA	NA	NA	NA	NA	NA	NA	NA	NA	5.3
31	NA	NA	NA	NA	NA	NA	NA	NA	NA	NA	NA	NA	NA	NA	NA	NA	NA	NA	NA	NA	1	NA	1.1	NA	NA	NA	NA	NA	NA	NA	NA	NA	NA	1.6	1	NA	NA	NA	NA	NA	NA	NA	NA	NA	NA	NA	NA	NA	NA
44	NA	NA	NA	NA	NA	NA	NA	NA	NA	NA	NA	NA	NA	4.1	NA	NA	NA	NA	NA	NA	NA	NA	NA	NA	NA	NA	NA	NA	NA	NA	NA	NA	NA	NA	NA	NA	NA	NA	NA	NA	NA	NA	NA	NA	NA	NA	NA	NA	NA
42	NA	NA	NA	NA	NA	NA	NA	NA	NA	NA	NA	NA	NA	NA	NA	NA	NA	NA	NA	NA	NA	NA	NA	NA	NA	NA	NA	NA	NA	NA	NA	NA	NA	NA	NA	NA	NA	NA	NA	NA	NA	NA	NA	NA	NA	NA	NA	NA	NA
45	NA	NA	NA	NA	NA	NA	NA	NA	NA	NA	NA	NA	NA	NA	NA	NA	NA	NA	NA	NA	NA	NA	NA	NA	NA	NA	NA	NA	NA	NA	NA	NA	NA	NA	NA	NA	NA	NA	NA	NA	3.6	NA	NA	1.6	NA	NA	NA	NA	NA
78	NA	NA	NA	NA	NA	NA	NA	NA	NA	NA	NA	NA	NA	NA	NA	NA	NA	NA	NA	NA	NA	NA	NA	NA	NA	NA	NA	NA	NA	NA	NA	NA	NA	NA	NA	NA	NA	NA	NA	NA	NA	NA	NA	NA	NA	NA	NA	3.4	NA
79	NA	NA	NA	NA	NA	NA	NA	NA	NA	NA	NA	NA	NA	NA	NA	NA	NA	NA	NA	NA	NA	NA	NA	NA	NA	NA	NA	NA	NA	NA	NA	NA	NA	NA	NA	NA	NA	NA	NA	NA	NA	NA	NA	NA	NA	NA	NA	3.4	NA
43	NA	NA	NA	NA	NA	NA	NA	NA	NA	NA	NA	NA	NA	NA	NA	NA	NA	NA	NA	NA	NA	NA	NA	NA	1.8	3.1	NA	NA	NA	NA	NA	NA	NA	NA	NA	NA	NA	NA	NA	NA	NA	NA	NA	NA	NA	NA	NA	NA	1.9
34	NA	NA	NA	NA	NA	NA	NA	NA	NA	NA	NA	NA	NA	NA	NA	NA	NA	1	NA	NA	NA	NA	NA	NA	NA	NA	NA	NA	NA	NA	NA	NA	NA	2.2	NA	NA	NA	NA	NA	NA	NA	NA	NA	NA	NA	NA	NA	NA	NA
89	NA	NA	NA	NA	NA	NA	NA	NA	NA	NA	NA	NA	NA	NA	NA	NA	NA	NA	NA	NA	NA	NA	NA	NA	NA	NA	NA	NA	NA	NA	NA	NA	NA	NA	NA	NA	NA	NA	NA	NA	NA	NA	NA	NA	NA	NA	NA	NA	NA
25	1.3	NA	1.3	1.2	1.3	NA	1.2	1.4	NA	NA	1.2	1.5	1.1	NA	NA	NA	1.4	NA	NA	NA	NA	NA	NA	1.3	NA	NA	2.5	NA	NA	NA	NA	NA	NA	NA	2	NA	NA	NA	NA	NA	NA	1.1	NA	NA	NA	NA	NA	NA	NA
63	NA	NA	NA	NA	NA	NA	NA	NA	NA	NA	NA	2.5	NA	NA	NA	NA	NA	NA	NA	NA	NA	NA	NA	NA	NA	1.5	NA	NA	NA	NA	NA	NA	NA	NA	NA	NA	NA	NA	NA	NA	NA	NA	NA	NA	NA	NA	NA	NA	NA
65	NA	NA	NA	NA	NA	NA	NA	NA	NA	NA	NA	NA	NA	NA	NA	NA	NA	NA	NA	NA	NA	NA	NA	NA	NA	NA	NA	NA	NA	NA	NA	NA	NA	NA	NA	NA	NA	NA	NA	NA	NA	NA	NA	NA	NA	NA	NA	NA	NA
371	NA	NA	NA	NA	NA	NA	NA	NA	NA	NA	NA	NA	NA	NA	NA	NA	NA	NA	NA	NA	NA	NA	NA	NA	NA	NA	NA	NA	NA	NA	NA	NA	NA	NA	NA	NA	NA	NA	NA	NA	NA	NA	NA	NA	NA	NA	NA	NA	NA
59	NA	NA	NA	NA	NA	NA	NA	NA	NA	NA	NA	NA	NA	2.3	NA	NA	NA	NA	NA	NA	NA	NA	NA	NA	NA	NA	NA	NA	NA	NA	NA	NA	NA	NA	NA	NA	NA	NA	NA	NA	NA	NA	NA	NA	NA	NA	NA	NA	NA
39	NA	NA	NA	NA	NA	NA	NA	NA	NA	NA	NA	NA	NA	NA	NA	NA	NA	NA	NA	NA	NA	NA	NA	NA	NA	NA	NA	NA	NA	NA	NA	NA	NA	NA	NA	NA	NA	NA	NA	NA	NA	NA	NA	1.1	NA	NA	NA	NA	NA
58	NA	NA	NA	NA	NA	NA	NA	NA	NA	NA	NA	NA	NA	NA	NA	NA	NA	NA	NA	NA	NA	NA	NA	2.1	NA	2	NA	NA	NA	NA	NA	NA	NA	NA	NA	1.1	NA	NA	NA	NA	NA	NA	NA	NA	NA	NA	NA	NA	NA
60	NA	NA	NA	NA	NA	NA	NA	NA	NA	NA	NA	NA	NA	NA	NA	NA	NA	NA	NA	NA	NA	NA	NA	NA	NA	NA	2.1	NA	NA	NA	NA	NA	NA	NA	NA	NA	NA	NA	NA	NA	NA	NA	NA	NA	NA	NA	NA	NA	NA
81	NA	NA	NA	NA	NA	NA	NA	NA	NA	NA	NA	NA	NA	NA	NA	NA	NA	NA	NA	NA	NA	NA	NA	NA	NA	NA	NA	NA	NA	NA	NA	NA	NA	NA	NA	NA	NA	NA	NA	NA	NA	NA	NA	NA	NA	NA	NA	NA	NA
130	NA	NA	NA	NA	NA	NA	NA	NA	NA	NA	NA	NA	NA	NA	NA	NA	NA	NA	NA	NA	NA	NA	NA	NA	NA	NA	NA	NA	NA	NA	NA	NA	NA	NA	NA	NA	NA	NA	NA	NA	NA	NA	NA	NA	NA	NA	NA	2.1	NA
41	NA	NA	NA	NA	2	NA	NA	NA	NA	NA	NA	NA	NA	NA	NA	NA	NA	NA	NA	NA	NA	NA	NA	NA	NA	NA	NA	NA	NA	NA	NA	NA	NA	NA	NA	NA	NA	NA	NA	NA	NA	NA	NA	NA	NA	NA	NA	NA	NA
71	NA	NA	NA	NA	NA	NA	NA	NA	NA	NA	NA	NA	NA	NA	NA	NA	NA	NA	NA	NA	NA	NA	NA	NA	NA	NA	NA	NA	NA	NA	NA	NA	NA	NA	NA	NA	NA	NA	NA	NA	NA	NA	NA	NA	NA	NA	NA	NA	NA
76	NA	NA	NA	NA	NA	NA	NA	NA	NA	NA	NA	NA	NA	NA	NA	NA	NA	NA	NA	NA	NA	NA	NA	NA	NA	NA	NA	NA	NA	NA	NA	NA	NA	NA	NA	NA	NA	NA	NA	NA	NA	NA	NA	NA	NA	NA	NA	NA	NA
47	NA	NA	NA	NA	NA	NA	NA	NA	NA	NA	NA	NA	NA	NA	NA	NA	NA	NA	NA	NA	NA	NA	NA	NA	NA	NA	NA	NA	NA	NA	NA	NA	NA	NA	NA	NA	NA	NA	NA	NA	NA	NA	NA	NA	NA	NA	NA	NA	NA
50	NA	NA	NA	NA	NA	NA	NA	NA	NA	NA	NA	NA	NA	NA	NA	NA	NA	NA	NA	NA	NA	NA	NA	NA	NA	NA	NA	NA	NA	NA	NA	NA	NA	NA	NA	NA	NA	NA	NA	NA	NA	NA	NA	NA	NA	NA	1.7	NA	NA
56	NA	NA	NA	NA	NA	NA	NA	NA	NA	NA	NA	NA	NA	NA	NA	NA	NA	NA	NA	NA	NA	NA	NA	NA	NA	NA	NA	NA	NA	NA	NA	NA	NA	NA	NA	NA	NA	NA	NA	NA	NA	NA	NA	NA	NA	NA	NA	NA	NA
64	NA	NA	NA	NA	NA	NA	NA	NA	NA	NA	NA	NA	NA	1.7	NA	NA	NA	NA	NA	NA	NA	NA	NA	NA	NA	NA	NA	NA	NA	NA	NA	NA	NA	NA	NA	NA	NA	NA	NA	NA	NA	NA	NA	NA	NA	NA	NA	NA	NA
86	NA	NA	NA	NA	NA	NA	NA	NA	NA	NA	NA	NA	NA	NA	NA	NA	NA	NA	NA	NA	NA	NA	NA	NA	NA	NA	NA	NA	NA	NA	NA	NA	NA	NA	NA	NA	NA	NA	NA	NA	NA	NA	NA	NA	NA	NA	NA	NA	NA
96	NA	NA	NA	NA	NA	NA	NA	NA	NA	NA	NA	NA	NA	NA	NA	NA	NA	NA	NA	1.7	NA	NA	NA	NA	NA	NA	NA	NA	NA	NA	NA	NA	NA	NA	NA	NA	NA	NA	NA	NA	NA	NA	NA	NA	NA	NA	NA	NA	NA
75	NA	NA	NA	NA	NA	NA	NA	NA	NA	NA	NA	NA	NA	NA	NA	NA	NA	NA	NA	NA	NA	NA	NA	NA	NA	NA	NA	NA	NA	NA	NA	NA	NA	NA	NA	NA	NA	NA	NA	NA	NA	NA	NA	NA	NA	NA	NA	NA	NA
51	NA	NA	NA	NA	NA	NA	NA	NA	NA	NA	NA	1	NA	NA	NA	NA	NA	NA	NA	1.4	NA	NA	NA	NA	NA	NA	NA	NA	NA	NA	NA	NA	NA	NA	NA	NA	NA	NA	NA	NA	NA	NA	NA	NA	NA	NA	NA	NA	NA
77	NA	NA	NA	NA	NA	NA	NA	NA	NA	NA	NA	NA	NA	NA	NA	NA	NA	NA	NA	NA	NA	NA	NA	NA	NA	NA	NA	NA	NA	NA	NA	NA	NA	NA	NA	NA	NA	NA	NA	NA	NA	NA	NA	NA	NA	NA	NA	NA	NA
240	NA	NA	NA	NA	NA	NA	NA	NA	NA	NA	NA	NA	NA	NA	NA	NA	NA	NA	NA	NA	NA	NA	NA	NA	NA	NA	NA	NA	NA	NA	NA	NA	NA	NA	NA	NA	NA	NA	NA	NA	NA	NA	NA	NA	NA	NA	NA	NA	NA
67	NA	NA	NA	NA	NA	NA	NA	NA	NA	NA	NA	NA	NA	1	NA	NA	NA	NA	NA	NA	NA	NA	NA	NA	NA	NA	NA	NA	NA	NA	NA	NA	NA	NA	NA	NA	NA	NA	NA	NA	NA	NA	NA	NA	NA	NA	1.3	NA	NA
101	NA	NA	NA	NA	NA	NA	NA	NA	NA	NA	NA	NA	NA	NA	NA	NA	NA	NA	NA	NA	NA	NA	NA	NA	NA	NA	NA	NA	NA	NA	NA	NA	NA	NA	NA	NA	NA	NA	NA	NA	NA	NA	NA	NA	NA	NA	NA	NA	NA
54	NA	NA	NA	NA	NA	NA	NA	NA	NA	NA	NA	NA	NA	NA	NA	NA	NA	NA	NA	NA	NA	NA	NA	NA	NA	NA	NA	1.2	NA	NA	NA	NA	NA	NA	NA	NA	NA	NA	NA	NA	NA	NA	NA	NA	NA	NA	NA	NA	NA
116	NA	NA	NA	NA	NA	NA	NA	NA	NA	NA	NA	NA	NA	NA	NA	NA	NA	NA	NA	NA	NA	NA	NA	NA	NA	NA	NA	NA	NA	NA	NA	NA	NA	NA	NA	NA	NA	NA	NA	NA	NA	NA	NA	NA	NA	NA	NA	NA	NA
120	NA	NA	NA	NA	NA	NA	NA	NA	NA	NA	NA	NA	NA	NA	1.2	NA	NA	NA	NA	NA	NA	NA	NA	NA	NA	NA	NA	NA	NA	NA	NA	NA	NA	NA	NA	NA	NA	NA	NA	NA	NA	NA	NA	NA	NA	NA	NA	NA	NA
289	NA	NA	NA	NA	NA	NA	NA	NA	NA	NA	NA	NA	NA	NA	NA	NA	NA	NA	NA	NA	NA	NA	NA	NA	NA	NA	NA	NA	NA	NA	NA	NA	NA	NA	NA	NA	NA	NA	1.2	NA	NA	NA	NA	NA	NA	NA	NA	NA	NA
70	NA	NA	NA	NA	NA	NA	1.1	NA	NA	NA	NA	NA	NA	NA	NA	NA	NA	NA	NA	NA	NA	NA	NA	NA	NA	NA	NA	NA	NA	NA	NA	NA	NA	NA	NA	NA	NA	NA	NA	NA	NA	NA	NA	NA	NA	NA	NA	NA	NA
68	NA	NA	NA	NA	NA	NA	NA	NA	NA	NA	NA	NA	NA	NA	NA	NA	NA	NA	NA	NA	NA	NA	NA	NA	NA	NA	NA	NA	NA	NA	NA	NA	NA	NA	NA	NA	NA	NA	NA	NA	NA	NA	NA	NA	NA	NA	1.1	NA	NA
193	NA	NA	NA	NA	NA	NA	NA	NA	NA	NA	NA	NA	NA	NA	NA	NA	NA	NA	NA	NA	NA	NA	NA	NA	NA	NA	NA	NA	NA	NA	NA	NA	NA	NA	NA	NA	NA	NA	NA	NA	NA	NA	NA	NA	NA	NA	NA	1.1	NA
155	NA	NA	NA	NA	NA	NA	NA	NA	NA	NA	NA	NA	NA	NA	NA	NA	NA	NA	NA	NA	NA	NA	NA	NA	NA	NA	NA	NA	NA	NA	NA	NA	NA	NA	NA	NA	NA	NA	NA	NA	NA	NA	NA	NA	NA	NA	NA	NA	NA
[truncated: 17 more columns]
